# Supplementary material for: Nitrogen-Tungsten Oxide Nanostructures on Nickel Foam as High Efficient Electrocatalysts for Benzyl Alcohol Oxidation
Source: Molecules. 2024 Aug 7;29(16):3734. doi: 10.3390/molecules29163734 (PMC11357156; doi:10.3390/molecules29163734)
Supplement: Supplementary file 1 [file molecules-29-03734-s001.zip]

Archive with 1 entries (1 files):
- molecules-3053510-supplementary.pdf
